# Supplementary material for: A genetically engineered mouse model for ovarian hyperstimulation syndrome
Source: PeerJ. 2025 May 26;13:e19531. doi: 10.7717/peerj.19531 (PMC12121618; doi:10.7717/peerj.19531)
Supplement: Supplemental Information 1 [file peerj-13-19531-s001.zip]

Archive with 6 entries (5 files):
- rawdata/
- rawdata/figure1 b.jpeg
- rawdata/figure1 d(WT  ovary).jpg
- rawdata/figure1 e(FKI ovary).jpg
- rawdata/figure5 a.jpeg
- rawdata/rawdata.xlsx
